# Supplementary material for: The Landscape and Regulation of Histone Crotonylation in Mammalian Gametes and Early Embryos
Source: Adv Sci (Weinh). 2026 Apr 3;13(36):e75143. doi: 10.1002/advs.75143 (PMC13317631; doi:10.1002/advs.75143)
Supplement: Supplementary file 2 — Supporting File 2: advs75143‐sup‐0002‐TableS1–S3.zip. [file ADVS-13-e75143-s001.zip]

Archive with 3 entries (3 files):
- Table S1-The sample information of mouse gametes and embryos used in ULI-NChIP-seq and Smart-seq2.xlsx
- Table S2-The number of peaks with different length.xlsx
- Table S3- GO analysis and ZGA genes with promoters covered by H3K18cr domains that are downregulated in HDAC1-H141A mutant embryos.xlsx
