# Supplementary material for: The Landscape and Regulation of Histone Crotonylation in Mammalian Gametes and Early Embryos
Source: Adv Sci (Weinh). 2026 Apr 3;13(36):e75143. doi: 10.1002/advs.75143 (PMC13317631; doi:10.1002/advs.75143)
Supplement: Supplementary file 2 — Supporting File 2: advs75143‐sup‐0002‐TableS1–S3.zip. [file ADVS-13-e75143-s001.zip › Table S1-The sample information of mouse gametes and embryos used in ULI-NChIP-seq and Smart-seq2.xlsx]

## Sheet: Sheet1
Library	Modification	type	Sample	Embryo number /Replicate	Total cell /Replicate	Replicates
ULiNChIP-seq	H3K18cr	sperms(DBA/2 male)	sperm	2000000/2	2M/2	2
ULiNChIP-seq	H3K18cr	gametes(C57/6J female)	GV oocyte	400/2	400/2	2
ULiNChIP-seq	H3K18cr	gametes(C57/6J female)	Mll oocyte	400/2	400/2	2
ULiNChIP-seq	H3K18cr	embryos(C57/6J female x DBA/2 male)	PN5 zygote	400/2	400/2	2
ULiNChIP-seq	H3K18cr	embryos(C57/6J female x DBA/2 male)	early 2-cell	200/2	400/2	2
ULiNChIP-seq	H3K18cr	embryos(C57/6J female x DBA/2 male)	late 2-cell	200/2	400/2	2
ULiNChIP-seq	H3K18cr	embryos(C57/6J female x DBA/2 male)	4-cell	100/2	400/2	2
ULiNChIP-seq	H3K18cr	embryos(C57/6J female x DBA/2 male)	8-cell	50/2	400/2	2
ULiNChIP-seq	H3K18cr	embryos(C57/6J female x DBA/2 male)	Blastocyst	7/2	400/2	2
ULiNChIP-seq	H3K18cr	embryos(C57/6J female x DBA/2 male)	ICM	45/2	400/2	2
ULiNChIP-seq	H3K18cr	embryos(C57/6J female x DBA/2 male)	TE	15/2	400/2	2
ULiNChIP-seq	H3K18cr/Control	ICR female x ICR male	early 2-cell	200/2	400/2	2
ULiNChIP-seq	H3K18cr/Control	ICR female x ICR male	late 2-cell	200/2	400/2	2
ULiNChIP-seq	H3K18cr/Hdac1-141A mutant injection	ICR female x ICR male	early 2-cell	200/2	400/2	2
ULiNChIP-seq	H3K18cr/Hdac1-141A mutant injection	ICR female x ICR male	late 2-cell	200/2	400/2	2
ULiNChIP-seq	H3K18cr/5mM crotonic acid	ICR female x ICR male	early 2-cell	200/2	400/2	2
ULiNChIP-seq	H3K18cr/5mM crotonic acid	ICR female x ICR male	late 2-cell	200/2	400/2	2
Smart-seq2	5mM crotonic acid	ICR female x ICR male	early 2-cell	10/3	20/3	3
Smart-seq2	5mM crotonic acid	ICR female x ICR male	late 2-cell	10/3	20/3	3
Smart-seq2	Control	ICR female x ICR male	early 2-cell	10/3	20/3	3
Smart-seq2	Control	ICR female x ICR male	late 2-cell	10/3	20/3	3
Smart-seq2	H3K18R	ICR female x ICR male	late 2-cell	10/2	20/2	2
Smart-seq2	WT H3	ICR female x ICR male	late 2-cell	10/2	20/2	2
