# Supplementary material for: The Landscape and Regulation of Histone Crotonylation in Mammalian Gametes and Early Embryos
Source: Adv Sci (Weinh). 2026 Apr 3;13(36):e75143. doi: 10.1002/advs.75143 (PMC13317631; doi:10.1002/advs.75143)
Supplement: Supplementary file 2 — Supporting File 2: advs75143‐sup‐0002‐TableS1–S3.zip. [file ADVS-13-e75143-s001.zip › Table S2-The number of peaks with different length.xlsx]

## Sheet: Sheet1
	sperm_re	GV_re	MII_re	PN5_re	early_2C_re	late_2C_re	M4C_re	M8C_re	Bla_re
<1kb	9572	7568	6117	5888	16665	20637	20991	21454	19800
1-2kb	6803	8393	864	5789	10671	12855	10306	12487	13193
2-5kb	5005	14446	327	8246	11871	14175	11221	13796	12528
5-10kb	881	12293	24	7420	3766	5444	4276	4231	3934
10-20kb	192	8481	0	6532	895	1894	1518	1205	1296
>20kb	33	3072	0	6730	78	380	275	198	363
