# Supplementary material for: The Landscape and Regulation of Histone Crotonylation in Mammalian Gametes and Early Embryos
Source: Adv Sci (Weinh). 2026 Apr 3;13(36):e75143. doi: 10.1002/advs.75143 (PMC13317631; doi:10.1002/advs.75143)
Supplement: Supplementary file 2 — Supporting File 2: advs75143‐sup‐0002‐TableS1–S3.zip. [file ADVS-13-e75143-s001.zip › Table S3- GO analysis and ZGA genes with promoters covered by H3K18cr domains that are downregulated in HDAC1-H141A mutant embryos.xlsx]

## Sheet: Gene_list
ZGA genes whose promoters are covered by H3K18cr broad peaks (>=10kb) and are downregulated in late two-cell embryos following HDAC1-H141A overexpression (HDAC1 H141A mutant embryos)
Rrs1
Kansl3
Als2
Plekhm3
Plcd4
Stk11ip
Cul3
Slc19a3
Alppl2
Tmem185b
Ppp1r15b
Kdm5b
Dhx9
Npl
Mettl13
Fcgr3
Alyref2
Becn2
Cnih4
Nsl1
Ints7
Rfpl4b
Bend3
Gja1
Ranbp2
Tet1
Dnajc12
Fam207a
Pdxk
Map2k2
Pwp1
Spic
Apaf1
Nudt4
Lemd3
Xpot
Cdk4
Gls2
Rnf41
Pym1
Mmp19
Cd63
Sfi1
Dbnl
Snhg15
Purb
Rps27a
Rtn4
Pank3
Nudcd2
Timd2
Hnrnpab
Rmnd5b
Hspa4
Aff4
Uqcrq
Larp1
Med9
Dhrs7b
Shmt1
Ctc1
Shbg
Sat2
Mpdu1
Tnfsf12
Ctdnep1
C1qbp
Wdr81
Mrm3
Cpd
Rpl23a
Slc13a2
Tefm
5730455P16Rik
Ints2
Prr11
Coil
Nme2
Eme1
B4galnt2
Snf8
Calcoco2
Cdk5rap3
Gm11517
Fbxo47
Wipf2
Retreg3
Aarsd1
Ifi35
Rdm1
Kif18b
Ubtf
Mettl2
Nol11
Slc16a6
Armc7
Ube2o
Afmid
Usp36
Ccdc137
Alyref
Pcyt2
Wdr45b
Asxl2
Fam228b
Adi1
Hectd1
Fkbp3
Rpl10l
Dnaaf2
Arf6
Sgpp1
Exd2
Slc39a9
Susd6
Mlh3
Flvcr2
Slirp
Ppp4r3a
Gm20604
Mark3
Trmt61a
Zscan26
Rpp40
Smim13
Fam120a
Simc1
Faf2
Rab24
B230219D22Rik
Cdc14b
Polr3g
Rps23
Bhmt2
Jmy
Hexb
Bdp1
Ak6
Slc30a5
Ipo11
Slmap
Bmpr1a
Ccnb1ip1
Parp2
Osgep
Rpgrip1
Rab2b
Tox4
Psmb5
Ipo4
Eef1akmt1
Gata4
R3hcc1
Piwil2
Nufip1
Nup155
Zfp622
Wdyhv1
Zfp623
Zfp707
Slc39a4
Zfp7
Commd5
Zfp647
Syngr1
Rpl3
Adsl
Ep300
Rangap1
Sco2
Mfsd5
Myg1
Amhr2
Zfp263
Pmm2
Tmem191c
Hira
Yeats2
Eif2b5
0610012G03Rik
Pak2
Fbxo45
Rpl35a
Itgb5
Dirc2
Kpna1
Polq
Poglut1
Nepro
Atg3
Gabpa
Gart
Atp5o
Wrb
Igf2r
Pdcd2
Chd1
E4f1
Eci1
Tbl3
Cramp1l
BC003965
Narfl
Rab40c
Decr2
Crebrf
Nudt3
Wdr4
Pknox1
Rab11b
Ndufa7
Platr17
Atf6b
Apom
Lst1
H2-Q7
Gtf2h4
A930015D03Rik
Cnpy3
Guca1a
Bysl
Rab5a
1700061G19Rik
Clpp
Trmt61b
Sos1
Cdc25c
Gnpda1
Prelid2
Slc12a2
Ctdp1
Kmt5b
Chka
Slc29a2
Dpf2
Sac3d1
Atl3
Wdr74
Uqcc3
Ints5
Mta2
Psat1
Klf9
Gldc
Cstf2t
Tnks2
Rrp12
Pi4k2a
Pprc1
Usmg5
Pdcd11
Pfkfb3
Dph7
Qsox2
Snapc4
Pmpca
Ddx31
Gtf3c4
Ttf1
Trub2
Coq4
Wdr34
Dolk
Tor1b
Ntmt1
Gpr107
Cdk9
Zbtb43
Fbxw2
Rc3h2
Sp3
Osbpl6
Btbd18
Timm10
Clp1
Pramel7
Pramel6
Nr1h3
Fam98b
Ndufaf1
Mga
Cdan1
Sord
AU015228
Slc4a11
Tasp1
Ovol2
Rbck1
Commd7
Map1lc3a
Rprd1b
Srsf6
Sys1
Zfp335
Neurl2
Ctsa
Ptpn1
Gm20716
Ythdf1
Gmeb2
Stmn3
Arfrp1
Zgpat
Isg20l2
Gpatch4
Glmp
Smg5
Rps27
Pip5k1a
Gabpb2
Mcl1
Hormad1
Sike1
Trim33
Dclre1b
Ap4b1
Hipk1
Prmt6
Tmem56
Gar1
Elovl6
Rpl34
Rps20
Plekhf2
Mdn1
Zfp292
Ccdc107
Tomm5
Dcaf10
Ncbp1
Prpf4
Kdm4c
Caap1
Kank4
Echdc2
Zyg11a
Zyg11b
Coa7
Gpx7
Rnf11
Toe1
Dph2
Rlf
Yrdc
Stk40
Adprhl2
Zbtb8a
Tmem234
Pum1
Snhg12
Fam76a
Emc1
Necap2
Zbtb17
Mthfr
Fbxo6
Nmnat1
Klhl21
Nol9
Slc35e2
Mrpl20
Ints11
Ube2j2
Rsbn1l
Tomm7
Klhl7
4931409K22Rik
Galnt11
Cad
Mpv17
Slc5a6
Ppm1g
Slc34a2
Klb
Rpl9
Lias
Pds5a
Tmem165
Ppat
Sdad1
Gpat3
Chek2
Pitpnb
Tchp
2210016L21Rik
Sppl3
Unc119b
Fam109a
Orai1
Cdk2ap1
Rilpl2
Snrnp35
Bri3bp
Cct6a
Vkorc1l1
Rabgef1
Gtf2i
Lat2
Ints1
Wipi2
Rpl21
Tnpo3
Zc3hc1
Nup205
Luc7l2
Tra2a
Ccdc126
Kbtbd2
Smyd5
Gfpt1
Rab43
Nr2c2
Brpf1
Irak2
Vhl
Mkrn2os
Tsen2
Kdm5a
Nop2
Ncapd2
Etnk1
Leng8
Hspbp1
Zscan5b
Slc27a5
Zfp446
Obox6
Nop53
Crxos
Slc1a5
Cd3eap
Irgq
Itpkc
Fbl
Eid2
Dll3
Med29
Kcnk6
Prmt1
Bcl2l12
Irf3
Hsd17b14
Sec1
Grwd1
Nipa2
Selenos
Zfp710
Ctsc
Rps3
Folr1
Rpl27a
Ipo7
Knop1
Dcun1d3
Polr3e
Tufm
Spns1
Fam57b
Tbc1d10b
Tial1
Glrx3
Psmd13
Phrf1
Ap2a2
Oraov1
Rab20
E230013L22Rik
Ankrd10
Mak16
Gsr
Ppp2cb
Pdgfrl
Rwdd4a
Ndufa13
Zfp617
Tnpo2
Mt2
Mt1
Pdp2
Cbfb
Gfod2
Nfatc3
Prmt7
Chtf8
Sntb2
Tmed6
Nob1
Glg1
Zfp1
Spg7
Def8
Urb2
Taf5l
Tomm20
Ubtfl1
Qtrt1
Timm29
Zfp599
Zfp810
Msantd2
Hmbs
Bace1
Zpr1
Ptpn9
Lctl
Csnk1g1
Polr2m
Zfp949
Trim43a
Syncrip
Trim43b
Slc25a36
Anapc13
Mon1a
Ip6k1
Ccdc36
Gpx1
Dalrd3
Impdh2
Arih2
Elp6
Glb1
Tmppe
Oxsr1
Gorasp1
Gpkow
Wdr45
Gata1
Ebp
Uxt
Mcts1
1600025M17Rik
Rbmx
Renbp
Lage3
Gm44504
Prps1
Gnl3l
Syap1

## Sheet: GO_analysis
GO analysis of ZGA genes whose promoters are covered by H3K18cr broad peaks (>=10kb) and are downregulated in late two-cell embryos following HDAC1-H141A overexpression (HDAC1 H141A mutant embryos)
ID	Description	GeneRatio	BgRatio	pvalue	p.adjust	qvalue	geneID	Count
GO:0022613	ribonucleoprotein complex biogenesis	45/506	418/28943	2.01412e-22	3.82002e-19	3.34397e-19	59014/13211/108707/103136/12261/67390/268449/12812/68979/72344/238217/208366/75751/27275/52521/57808/213773/53414/107071/107094/18572/227674/98985/67996/229504/66614/57294/68147/100019/433702/74035/66448/231452/192196/110109/68077/14113/101612/67920/214572/67619/382038/68995/19655/237107	45
GO:0034470	ncRNA processing	44/506	398/28943	2.07836e-22	3.82002e-19	3.34397e-19	59014/77065/108707/26396/103136/67390/70422/52686/68979/72344/328162/208366/66246/170762/57808/213773/57773/53414/107071/109077/107094/18572/227682/98985/57294/68147/100019/433702/68276/230734/80912/74035/71957/68510/381802/110109/68077/14113/67920/67619/60507/67789/72341/66192	44
GO:0042254	ribosome biogenesis	35/506	299/28943	7.52644e-19	9.22239e-16	8.07309e-16	59014/108707/103136/12261/67390/268449/68979/72344/238217/208366/75751/52521/57808/213773/53414/107071/107094/18572/227674/229504/66614/57294/68147/100019/74035/66448/231452/110109/68077/14113/101612/67920/67619/382038/237107	35
GO:0016072	rRNA metabolic process	24/506	254/28943	2.57155e-11	2.36325e-08	2.06874e-08	59014/108707/103136/67390/21429/68979/72344/208366/57808/213773/53414/107071/107094/18572/57294/68147/100019/74035/110109/68077/70333/14113/67920/67619	24
GO:0006364	rRNA processing	22/506	215/28943	3.69027e-11	2.71309e-08	2.37498e-08	59014/108707/103136/67390/68979/72344/208366/57808/213773/53414/107071/107094/18572/57294/68147/100019/74035/110109/68077/14113/67920/67619	22
GO:0001824	blastocyst development	19/506	161/28943	6.83046e-11	4.1848e-08	3.66328e-08	26554/52463/20728/68585/239083/14390/53414/107071/20687/347712/20262/67981/76804/320541/68510/110109/546024/546118/22687	19
GO:0042273	ribosomal large subunit biogenesis	13/506	69/28943	1.93805e-10	1.01775e-07	8.9092e-08	59014/268449/238217/52521/57808/107071/100019/74035/66448/231452/110109/68077/67920	13
GO:0043414	macromolecule methylation	26/506	338/28943	3.63517e-10	1.67036e-07	1.4622e-07	226976/331623/52463/103136/67390/52686/75302/328162/68043/57746/57773/225888/23942/66617/68215/329559/99890/76804/109263/17769/232187/110109/14113/15469/214572/67789	26
GO:0002181	cytoplasmic translation	17/506	146/28943	8.51341e-10	3.47725e-07	3.04392e-07	13211/78294/268449/66475/27367/57808/67228/68436/67427/433702/67728/20005/19933/27050/26451/56403/68995	17
GO:0032259	methylation	27/506	382/28943	1.07731e-09	3.96019e-07	3.46667e-07	226976/331623/52463/103136/67390/52686/75302/328162/64918/68043/57746/57773/225888/23942/66617/68215/329559/99890/76804/109263/17769/232187/110109/14113/15469/214572/67789	27
GO:0022618	ribonucleoprotein complex assembly	18/506	172/28943	1.56005e-09	5.2134e-07	4.5637e-07	59014/13211/268449/12812/238217/27275/98985/67996/57294/100019/433702/66448/192196/110109/68077/214572/68995/19655	18
GO:0071826	ribonucleoprotein complex subunit organization	18/506	180/28943	3.24428e-09	9.9383e-07	8.69978e-07	59014/13211/268449/12812/238217/27275/98985/67996/57294/100019/433702/66448/192196/110109/68077/214572/68995/19655	18
GO:0001825	blastocyst formation	11/506	59/28943	5.49603e-09	1.55411e-06	1.36044e-06	26554/52463/68585/239083/14390/53414/107071/20687/347712/76804/110109	11
GO:0006479	protein methylation	18/506	216/28943	5.63393e-08	1.38069e-05	1.20863e-05	226976/331623/52463/103136/75302/68043/225888/66617/68215/329559/99890/76804/109263/17769/232187/14113/15469/214572	18
GO:0008213	protein alkylation	18/506	216/28943	5.63393e-08	1.38069e-05	1.20863e-05	226976/331623/52463/103136/75302/68043/225888/66617/68215/329559/99890/76804/109263/17769/232187/14113/15469/214572	18
GO:0009451	RNA modification	15/506	151/28943	7.25501e-08	1.66684e-05	1.45912e-05	15384/67390/52686/328162/66246/57773/227682/68147/230734/110109/14113/60507/56403/67789/72341	15
GO:0016571	histone methylation	16/506	176/28943	9.28339e-08	2.0074e-05	1.75723e-05	226976/331623/52463/103136/75302/225888/66617/329559/99890/76804/109263/17769/232187/14113/15469/214572	16
GO:0016570	histone modification	27/506	480/28943	1.28233e-07	2.61881e-05	2.29245e-05	226976/75605/331623/52463/103136/72344/75302/11546/57746/328572/208146/225888/23942/66617/107951/329559/99890/76804/109263/17769/232187/78783/214899/14113/15469/214572/102162	27
GO:0000027	ribosomal large subunit assembly	7/506	25/28943	1.75267e-07	3.39095e-05	2.96837e-05	59014/268449/238217/100019/66448/110109/68077	7
GO:0008033	tRNA processing	13/506	120/28943	1.95443e-07	3.59225e-05	3.14458e-05	52686/328162/208366/66246/57773/227682/98985/230734/381802/60507/67789/72341/66192	13
GO:0009124	nucleoside monophosphate biosynthetic process	8/506	43/28943	6.99607e-07	0.000122465	0.000107203	20425/18103/11564/14450/69719/231327/23918/19139	8
GO:0042255	ribosome assembly	9/506	62/28943	1.26702e-06	0.000211708	0.000185325	59014/12261/268449/238217/57294/100019/66448/110109/68077	9
GO:0006399	tRNA metabolic process	14/506	172/28943	2.21922e-06	0.00035469	0.000310488	69684/52686/328162/208366/66246/57773/227682/98985/230734/381802/60507/67789/72341/66192	14
GO:0031123	RNA 3'-end processing	11/506	109/28943	3.43619e-06	0.000526309	0.00046072	77065/70422/109077/83410/107951/98985/70470/433702/68276/68510/14113	11
GO:0016180	snRNA processing	6/506	25/28943	3.70136e-06	0.000544249	0.000476424	77065/70422/109077/68276/71957/68510	6
GO:0006397	mRNA processing	24/506	476/28943	4.29353e-06	0.000607039	0.000531389	13211/56009/12261/12812/21681/83410/18572/227682/107951/98985/70470/67996/433702/70052/76167/192196/101214/381802/101471/214572/22687/56403/209416/19655	24
GO:0090305	nucleic acid phosphodiester bond hydrolysis	10/506	98/28943	8.64504e-06	0.00117701	0.00103033	59014/97827/208366/213773/83410/67981/433702/68276/74035/67619	10
GO:0009156	ribonucleoside monophosphate biosynthetic process	6/506	33/28943	2.05597e-05	0.00269919	0.00236282	11564/14450/69719/231327/23918/19139	6
GO:0009123	nucleoside monophosphate metabolic process	8/506	67/28943	2.1802e-05	0.00276359	0.00241919	20425/18103/11564/14450/69719/231327/23918/19139	8
GO:0090501	RNA phosphodiester bond hydrolysis	8/506	68/28943	2.43349e-05	0.00286803	0.00251061	59014/208366/213773/83410/433702/68276/74035/67619	8
GO:0016073	snRNA metabolic process	7/506	50/28943	2.49665e-05	0.00286803	0.00251061	77065/70422/109077/227644/68276/71957/68510	7
GO:0030490	maturation of SSU-rRNA	7/506	50/28943	2.49665e-05	0.00286803	0.00251061	59014/108707/68979/208366/213773/53414/67619	7
GO:0034472	snRNA 3'-end processing	5/506	21/28943	2.58487e-05	0.00287939	0.00252056	77065/70422/109077/68276/68510	5
GO:0034770	histone H4-K20 methylation	4/506	12/28943	4.08794e-05	0.00430667	0.00376997	331623/103136/225888/232187	4
GO:0042274	ribosomal small subunit biogenesis	8/506	73/28943	4.10047e-05	0.00430667	0.00376997	59014/108707/68979/208366/213773/53414/57294/67619	8
GO:0006913	nucleocytoplasmic transport	18/506	347/28943	4.64806e-05	0.00461791	0.00404242	59014/13211/56009/19386/73192/21681/76582/75751/170762/19387/16646/100019/433702/231452/320938/233726/212999/22687	18
GO:0051169	nuclear transport	18/506	347/28943	4.64806e-05	0.00461791	0.00404242	59014/13211/56009/19386/73192/21681/76582/75751/170762/19387/16646/100019/433702/231452/320938/233726/212999/22687	18
GO:1901607	alpha-amino acid biosynthetic process	7/506	57/28943	5.94793e-05	0.00575384	0.00503679	216456/20425/104923/64918/107272/17769/69719	7
GO:1903008	organelle disassembly	10/506	123/28943	6.2818e-05	0.005921	0.00518312	67588/67998/66840/67841/12660/66734/66169/74781/54636/68995	10
GO:0072331	signal transduction by p53 class mediator	11/506	150/28943	7.02377e-05	0.00623121	0.00545467	59014/80280/57748/328572/15257/99890/67427/50883/110109/68077/75736	11
GO:0009165	nucleotide biosynthetic process	15/506	264/28943	7.17438e-05	0.00623121	0.00545467	211347/20425/18103/11564/14450/28080/66416/14913/107197/66454/69719/231327/67184/23918/19139	15
GO:0006360	transcription by RNA polymerase I	7/506	59/28943	7.44767e-05	0.00623121	0.00545467	103136/21429/68979/22130/68077/70333/546118	7
GO:0008380	RNA splicing	20/506	427/28943	7.44886e-05	0.00623121	0.00545467	13211/56009/12261/12812/21681/98985/67996/433702/70052/76167/192196/101214/381802/15469/214572/102162/22687/56403/209416/19655	20
GO:0018022	peptidyl-lysine methylation	11/506	151/28943	7.45847e-05	0.00623121	0.00545467	226976/331623/103136/75302/68043/225888/329559/99890/76804/109263/232187	11
GO:0072594	establishment of protein localization to organelle	20/506	428/28943	7.68991e-05	0.0062818	0.00549896	19386/15525/27681/76582/75751/170762/16646/66865/30059/68512/66169/12466/320938/14275/233726/212999/67952/69773/22687/72825	20
GO:1901293	nucleoside phosphate biosynthetic process	15/506	269/28943	8.84993e-05	0.00707225	0.0061909	211347/20425/18103/11564/14450/28080/66416/14913/107197/66454/69719/231327/67184/23918/19139	15
GO:0006997	nucleus organization	10/506	129/28943	9.38332e-05	0.00720243	0.00630486	331623/380664/68585/67181/72344/170762/30934/68968/70699/22687	10
GO:0000469	cleavage involved in rRNA processing	5/506	27/28943	9.40469e-05	0.00720243	0.00630486	59014/208366/213773/74035/67619	5
GO:0006400	tRNA modification	8/506	83/28943	0.000103332	0.00769601	0.00673693	52686/328162/66246/57773/230734/60507/67789/72341	8
GO:0000478	endonucleolytic cleavage involved in rRNA processing	4/506	15/28943	0.000108123	0.00769601	0.00673693	59014/208366/213773/74035	4
GO:0000479	endonucleolytic cleavage of tricistronic rRNA transcript (SSU-rRNA, 5.8S rRNA, LSU-rRNA)	4/506	15/28943	0.000108123	0.00769601	0.00673693	59014/208366/213773/74035	4
GO:1901605	alpha-amino acid metabolic process	12/506	185/28943	0.000108866	0.00769601	0.00673693	216456/20425/71562/104923/64918/14450/107272/104174/17769/69719/231327/14583	12
GO:0006354	DNA-templated transcription elongation	9/506	107/28943	0.000111927	0.00776307	0.00679563	56009/192191/68550/21429/21681/107951/100270744/433702/67224	9
GO:0008652	cellular amino acid biosynthetic process	7/506	64/28943	0.000125811	0.00818018	0.00716076	216456/20425/104923/64918/107272/17769/69719	7
GO:0032786	positive regulation of DNA-templated transcription, elongation	7/506	64/28943	0.000125811	0.00818018	0.00716076	56009/192191/21681/107951/100270744/433702/67224	7
GO:0006040	amino sugar metabolic process	6/506	45/28943	0.00012663	0.00818018	0.00716076	74091/14422/15212/26384/14583/19703	6
GO:0018205	peptidyl-lysine modification	19/506	410/28943	0.000128506	0.00818018	0.00716076	226976/215919/331623/103136/75302/68043/57746/328572/19387/208146/225888/329559/99890/76804/109263/232187/78783/102162/237107	19
GO:0006304	DNA modification	9/506	109/28943	0.000129067	0.00818018	0.00716076	331623/52463/15384/11546/57746/23942/109263/214572/56403	9
GO:2000112	regulation of cellular macromolecule biosynthetic process	21/506	482/28943	0.000136662	0.00842965	0.00737914	108954/13211/12567/78428/73158/20425/12261/57746/224045/67228/227682/319817/228994/433702/67728/80912/14583/15469/27050/56403/14460	21
GO:0016236	macroautophagy	14/506	249/28943	0.000138286	0.00842965	0.00737914	226720/67588/73158/192652/76815/67998/72344/66840/67841/66734/66169/74781/69834/54636	14
GO:0006177	GMP biosynthetic process	4/506	16/28943	0.000142176	0.00842965	0.00737914	11564/14450/231327/23918	4
GO:0044804	autophagy of nucleus	4/506	16/28943	0.000142176	0.00842965	0.00737914	66840/67841/74781/54636	4
GO:0006260	DNA replication	15/506	282/28943	0.000148973	0.00869245	0.00760919	13211/56009/68964/268465/21681/97827/77782/13560/22130/107951/68968/71521/101612/214987/22687	15
GO:0034968	histone lysine methylation	10/506	137/28943	0.000154597	0.00887969	0.0077731	226976/331623/103136/75302/225888/329559/99890/76804/109263/232187	10
GO:0035966	response to topologically incorrect protein	10/506	138/28943	0.000164118	0.00928151	0.00812484	26554/80280/76577/328572/77128/12915/19246/50762/140499/109815	10
GO:0016311	dephosphorylation	17/506	351/28943	0.000171072	0.00952819	0.00834078	11650/108954/67181/80280/81535/68734/218294/12532/67655/70470/19246/229512/14208/74585/19053/382051/56294	17
GO:0072522	purine-containing compound biosynthetic process	13/506	225/28943	0.000181796	0.00976855	0.00855119	211347/20425/18103/11564/14450/28080/66416/14913/107197/231327/67184/23918/19139	13
GO:0043923	positive regulation by host of viral transcription	4/506	17/28943	0.00018336	0.00976855	0.00855119	328572/12648/67655/107951	4
GO:0046112	nucleobase biosynthetic process	4/506	17/28943	0.00018336	0.00976855	0.00855119	20425/14450/69719/19139	4
GO:0034976	response to endoplasmic reticulum stress	14/506	257/28943	0.000192035	0.0099589	0.00871782	108954/11783/80280/76577/328572/224045/77128/12915/22259/19246/50762/140499/109815/19053	14
GO:0051168	nuclear export	11/506	168/28943	0.000192351	0.0099589	0.00871782	59014/13211/56009/19386/73192/21681/170762/19387/100019/433702/231452	11
GO:0045727	positive regulation of translation	10/506	142/28943	0.00020729	0.0104385	0.00913768	13211/12567/78428/73158/12261/57746/224045/227682/228994/56403	10
GO:0006986	response to unfolded protein	9/506	116/28943	0.000207294	0.0104385	0.00913768	80280/76577/328572/77128/12915/19246/50762/140499/109815	9
GO:0006520	cellular amino acid metabolic process	14/506	260/28943	0.000216394	0.0107495	0.0094099	216456/20425/69684/71562/104923/64918/14450/107272/104174/17769/69719/231327/14583/67789	14
GO:0006417	regulation of translation	18/506	394/28943	0.000228224	0.011186	0.00979203	108954/13211/12567/78428/73158/20425/12261/57746/224045/67228/227682/319817/228994/433702/67728/80912/27050/56403	18
GO:0001510	RNA methylation	7/506	71/28943	0.000242506	0.0117296	0.0102679	67390/52686/328162/57773/110109/14113/67789	7
GO:0044728	DNA methylation or demethylation	8/506	96/28943	0.000285158	0.0136135	0.011917	331623/52463/15384/57746/23942/109263/214572/56403	8
GO:0043094	cellular metabolic compound salvage	5/506	34/28943	0.000293106	0.0138136	0.0120921	216134/104923/64918/11564/23918	5
GO:0022411	cellular component disassembly	19/506	439/28943	0.00030491	0.014188	0.0124199	11783/67588/78428/76815/80280/67998/70218/66840/11845/67841/12660/66734/20262/66454/66169/74781/101612/54636/68995	19
GO:0097191	extrinsic apoptotic signaling pathway	13/506	238/28943	0.000313772	0.0144178	0.0126211	67588/21944/81535/11546/224105/24105/17210/15257/232679/75736/67184/14775/14460	13
GO:0009161	ribonucleoside monophosphate metabolic process	6/506	54/28943	0.000351692	0.0159608	0.0139717	11564/14450/69719/231327/23918/19139	6
GO:0006541	glutamine metabolic process	4/506	20/28943	0.000358063	0.0160517	0.0140513	216456/69719/231327/14583	4
GO:0006626	protein targeting to mitochondrion	7/506	76/28943	0.00036991	0.016383	0.0143413	15525/66865/30059/68512/66169/67952/69773	7
GO:0000462	maturation of SSU-rRNA from tricistronic rRNA transcript (SSU-rRNA, 5.8S rRNA, LSU-rRNA)	5/506	36/28943	0.000385871	0.0168865	0.0147821	59014/108707/208366/213773/53414	5
GO:0051053	negative regulation of DNA metabolic process	10/506	156/28943	0.000440559	0.0190529	0.0166785	14609/68964/77782/74493/22130/68968/66454/71521/27050/237107	10
GO:0034248	regulation of cellular amide metabolic process	19/506	453/28943	0.00044839	0.0191661	0.0167776	108954/13211/12567/78428/68585/73158/20425/12261/57746/224045/67228/227682/319817/228994/433702/67728/80912/27050/56403	19
GO:0006164	purine nucleotide biosynthetic process	12/506	217/28943	0.000473062	0.0199882	0.0174973	211347/18103/11564/14450/28080/66416/14913/107197/231327/67184/23918/19139	12
GO:0009303	rRNA transcription	5/506	38/28943	0.000499235	0.0208544	0.0182555	103136/21429/68979/68077/70333	5
GO:0018023	peptidyl-lysine trimethylation	6/506	58/28943	0.000519699	0.0214653	0.0187903	331623/103136/225888/329559/76804/232187	6
GO:0042790	nucleolar large rRNA transcription by RNA polymerase I	4/506	22/28943	0.000525844	0.0214778	0.0188012	103136/21429/68979/68077	4
GO:0006470	protein dephosphorylation	13/506	252/28943	0.000539751	0.0218036	0.0190864	108954/67181/68734/218294/12532/67655/70470/19246/14208/74585/19053/382051/56294	13
GO:1901796	regulation of signal transduction by p53 class mediator	7/506	81/28943	0.000545992	0.0218159	0.0190972	59014/80280/99890/67427/110109/68077/75736	7
GO:0046390	ribose phosphate biosynthetic process	12/506	221/28943	0.000556537	0.0219982	0.0192567	211347/18103/11564/14450/28080/66416/107197/69719/231327/67184/23918/19139	12
GO:0034504	protein localization to nucleus	15/506	320/28943	0.00056977	0.0222816	0.0195049	59014/19386/67181/80280/76582/75751/170762/19387/16646/30934/320938/68077/233726/212999/22687	15
GO:0006054	N-acetylneuraminate metabolic process	3/506	10/28943	0.000581677	0.0225078	0.0197029	74091/26384/19703	3
GO:0009168	purine ribonucleoside monophosphate biosynthetic process	4/506	23/28943	0.000627806	0.0240397	0.0210439	11564/14450/231327/23918	4
GO:1903573	negative regulation of response to endoplasmic reticulum stress	5/506	40/28943	0.000635966	0.0241012	0.0210977	77128/12915/22259/19246/109815	5
GO:0000422	autophagy of mitochondrion	7/506	84/28943	0.000680049	0.0252511	0.0221043	67588/66840/67841/66734/66169/74781/54636	7
GO:0061726	mitochondrion disassembly	7/506	84/28943	0.000680049	0.0252511	0.0221043	67588/66840/67841/66734/66169/74781/54636	7
GO:0061982	meiosis I cell cycle process	9/506	137/28943	0.000706414	0.0259678	0.0227317	268465/238217/217716/239083/57746/12532/100270744/67981/23997	9
GO:0046037	GMP metabolic process	4/506	24/28943	0.000743026	0.0265647	0.0232542	11564/14450/231327/23918	4
GO:2000637	positive regulation of miRNA-mediated gene silencing	4/506	24/28943	0.000743026	0.0265647	0.0232542	13211/26396/80912/21843	4
GO:0098781	ncRNA transcription	6/506	62/28943	0.000744331	0.0265647	0.0232542	103136/21429/68979/227644/68077/70333	6
GO:0046700	heterocycle catabolic process	18/506	436/28943	0.000752911	0.0266125	0.0232961	13211/52463/11783/71207/78428/15384/73158/71562/380773/56409/319817/228994/229512/433702/80912/66454/22687/56403	18
GO:0006646	phosphatidylethanolamine biosynthetic process	3/506	11/28943	0.000789443	0.027638	0.0241937	68671/12660/75320	3
GO:0006356	regulation of transcription by RNA polymerase I	5/506	42/28943	0.000798962	0.0277074	0.0242545	103136/21429/68979/68077/546118	5
GO:0032784	regulation of DNA-templated transcription elongation	7/506	87/28943	0.000838939	0.0283807	0.0248439	56009/192191/21681/107951/100270744/433702/67224	7
GO:0015931	nucleobase-containing compound transport	11/506	200/28943	0.000841378	0.0283807	0.0248439	13211/56009/14609/19386/73192/21681/170762/13340/433702/67952/192287	11
GO:0034250	positive regulation of cellular amide metabolic process	10/506	170/28943	0.000859709	0.0283807	0.0248439	13211/12567/78428/73158/12261/57746/224045/227682/228994/56403	10
GO:0009127	purine nucleoside monophosphate biosynthetic process	4/506	25/28943	0.000872421	0.0283807	0.0248439	11564/14450/231327/23918	4
GO:0060148	positive regulation of post-transcriptional gene silencing	4/506	25/28943	0.000872421	0.0283807	0.0248439	13211/26396/80912/21843	4
GO:0060216	definitive hemopoiesis	4/506	25/28943	0.000872421	0.0283807	0.0248439	80280/20687/12400/14460	4
GO:1900370	positive regulation of post-transcriptional gene silencing by RNA	4/506	25/28943	0.000872421	0.0283807	0.0248439	13211/26396/80912/21843	4
GO:2000736	regulation of stem cell differentiation	7/506	88/28943	0.000897952	0.0288481	0.0252531	103136/14463/23942/269356/76804/232187/11772	7
GO:0044270	cellular nitrogen compound catabolic process	18/506	443/28943	0.000902485	0.0288481	0.0252531	13211/52463/11783/71207/78428/15384/73158/71562/380773/56409/319817/228994/229512/433702/80912/66454/22687/56403	18
GO:0031056	regulation of histone modification	11/506	202/28943	0.000912647	0.0289104	0.0253076	226976/52463/75302/57746/208146/107951/329559/99890/76804/17769/214899	11
GO:0006979	response to oxidative stress	17/506	407/28943	0.000920163	0.0289104	0.0253076	74018/108954/19173/14463/52521/269356/17210/67305/17527/79464/69568/109815/27050/14782/19053/14775/108737	17
GO:1901361	organic cyclic compound catabolic process	19/506	484/28943	0.000986875	0.030522	0.0267183	13211/52463/11783/71207/78428/15384/73158/71562/380773/56409/319817/228994/229512/433702/80912/66454/66065/22687/56403	19
GO:0031330	negative regulation of cellular catabolic process	12/506	236/28943	0.000988062	0.030522	0.0267183	13211/67588/15384/73158/72344/380773/14463/19025/17210/66454/68077/56403	12
GO:0006760	folic acid-containing compound metabolic process	4/506	26/28943	0.00101691	0.0305538	0.0267462	20425/14450/17769/14275	4
GO:0006047	UDP-N-acetylglucosamine metabolic process	3/506	12/28943	0.00103896	0.0305538	0.0267462	14422/26384/14583	3
GO:0009086	methionine biosynthetic process	3/506	12/28943	0.00103896	0.0305538	0.0267462	104923/64918/17769	3
GO:0034969	histone arginine methylation	3/506	12/28943	0.00103896	0.0305538	0.0267462	99890/15469/214572	3
GO:0072531	pyrimidine-containing compound transmembrane transport	3/506	12/28943	0.00103896	0.0305538	0.0267462	80721/13340/192287	3
GO:1900102	negative regulation of endoplasmic reticulum unfolded protein response	3/506	12/28943	0.00103896	0.0305538	0.0267462	77128/12915/19246	3
GO:0000184	nuclear-transcribed mRNA catabolic process, nonsense-mediated decay	5/506	45/28943	0.0010993	0.0318192	0.0278538	78428/15384/229512/433702/56403	5
GO:0031297	replication fork processing	5/506	45/28943	0.0010993	0.0318192	0.0278538	56009/268465/21681/97827/107951	5
GO:0140694	non-membrane-bounded organelle assembly	16/506	379/28943	0.00115284	0.033108	0.028982	59014/13169/12261/268449/238217/66475/66406/415115/228994/57294/100019/66448/50883/110109/68077/27050	16
GO:1901071	glucosamine-containing compound metabolic process	4/506	27/28943	0.00117741	0.0335515	0.0293703	15212/26384/14583/19703	4
GO:0030968	endoplasmic reticulum unfolded protein response	6/506	68/28943	0.00121375	0.0343212	0.0300441	80280/328572/77128/12915/19246/109815	6
GO:0019439	aromatic compound catabolic process	18/506	458/28943	0.00131037	0.0367704	0.032188	13211/52463/11783/71207/78428/15384/73158/71562/380773/56409/319817/228994/229512/433702/80912/66454/22687/56403	18
GO:0009260	ribonucleotide biosynthetic process	11/506	212/28943	0.0013481	0.0374463	0.0327797	211347/18103/11564/14450/28080/66416/107197/69719/231327/67184/23918	11
GO:0006882	cellular zinc ion homeostasis	4/506	28/28943	0.00135483	0.0374463	0.0327797	69048/72027/17750/17748	4
GO:0072655	establishment of protein localization to mitochondrion	7/506	95/28943	0.00140827	0.0386329	0.0338185	15525/66865/30059/68512/66169/67952/69773	7
GO:0045017	glycerolipid biosynthetic process	11/506	214/28943	0.00145292	0.0395625	0.0346322	216820/67181/68671/12660/84095/22259/18720/231510/75320/233011/27399	11
GO:0055069	zinc ion homeostasis	4/506	29/28943	0.0015501	0.0415924	0.0364091	69048/72027/17750/17748	4
GO:0090502	RNA phosphodiester bond hydrolysis, endonucleolytic	4/506	29/28943	0.0015501	0.0415924	0.0364091	59014/208366/213773/74035	4
GO:0016601	Rac protein signal transduction	5/506	49/28943	0.0016205	0.0428558	0.0375151	74018/13169/68585/11845/20262	5
GO:0030219	megakaryocyte differentiation	5/506	49/28943	0.0016205	0.0428558	0.0375151	328572/14390/20687/15469/14460	5
GO:0006555	methionine metabolic process	3/506	14/28943	0.00167485	0.0436649	0.0382234	104923/64918/17769	3
GO:1901836	regulation of transcription of nucleolar large rRNA by RNA polymerase I	3/506	14/28943	0.00167485	0.0436649	0.0382234	103136/68979/68077	3
GO:0006914	autophagy	18/506	469/28943	0.00170081	0.0437215	0.0382729	226720/67588/73158/192652/76815/67998/72344/66840/19336/14463/67841/66734/19025/17210/66169/74781/69834/54636	18
GO:0061919	process utilizing autophagic mechanism	18/506	469/28943	0.00170081	0.0437215	0.0382729	226720/67588/73158/192652/76815/67998/72344/66840/19336/14463/67841/66734/19025/17210/66169/74781/69834/54636	18
GO:0019080	viral gene expression	6/506	73/28943	0.00175466	0.0446924	0.0391228	13211/328572/12648/67655/107951/68995	6
GO:0016556	mRNA modification	4/506	30/28943	0.00176411	0.0446924	0.0391228	15384/328162/227682/56403	4
GO:0006998	nuclear envelope organization	5/506	50/28943	0.00177505	0.0446924	0.0391228	380664/67181/170762/30934/68968	5
GO:0062207	regulation of pattern recognition receptor signaling pathway	7/506	99/28943	0.00178772	0.0447053	0.0391341	68585/12261/70110/11845/22259/80912/68077	7
GO:0010833	telomere maintenance via telomere lengthening	6/506	74/28943	0.0018818	0.0467255	0.0409026	68964/74493/140917/68147/12466/237107	6
GO:0031060	regulation of histone methylation	7/506	100/28943	0.00189393	0.0467255	0.0409026	226976/52463/75302/329559/99890/76804/17769	7
GO:0042558	pteridine-containing compound metabolic process	4/506	31/28943	0.00199778	0.0477772	0.0418232	20425/14450/17769/14275	4
GO:0045454	cell redox homeostasis	4/506	31/28943	0.00199778	0.0477772	0.0418232	109815/30926/14782/14775	4
GO:0070585	protein localization to mitochondrion	7/506	101/28943	0.00200497	0.0477772	0.0418232	15525/66865/30059/68512/66169/67952/69773	7
GO:1903312	negative regulation of mRNA metabolic process	7/506	101/28943	0.00200497	0.0477772	0.0418232	13211/15384/73158/12261/107951/67996/56403	7
GO:0008654	phospholipid biosynthetic process	11/506	223/28943	0.00201065	0.0477772	0.0418232	216820/68671/15212/12660/84095/227697/18720/231510/75320/233011/27399	11
GO:0000097	sulfur amino acid biosynthetic process	3/506	15/28943	0.00206653	0.0477772	0.0418232	104923/64918/17769	3
GO:0006167	AMP biosynthetic process	3/506	15/28943	0.00206653	0.0477772	0.0418232	11564/14450/231327	3
GO:0006188	IMP biosynthetic process	3/506	15/28943	0.00206653	0.0477772	0.0418232	11564/14450/231327	3
GO:0009130	pyrimidine nucleoside monophosphate biosynthetic process	3/506	15/28943	0.00206653	0.0477772	0.0418232	20425/18103/69719	3
GO:0070816	phosphorylation of RNA polymerase II C-terminal domain	3/506	15/28943	0.00206653	0.0477772	0.0418232	14885/107951/433702	3
GO:0000280	nuclear division	18/506	478/28943	0.00208948	0.0480058	0.0420233	59014/26554/381318/268465/70218/238217/217716/218294/239083/57746/67655/19708/100270744/67981/71521/50883/68298/23997	18
GO:0019083	viral transcription	5/506	52/28943	0.00211616	0.0480185	0.0420344	13211/328572/12648/67655/107951	5
GO:0045005	DNA-templated DNA replication maintenance of fidelity	5/506	52/28943	0.00211616	0.0480185	0.0420344	56009/268465/21681/97827/107951	5
GO:0006305	DNA alkylation	6/506	76/28943	0.00215687	0.0483454	0.0423206	331623/52463/57746/23942/109263/214572	6
GO:0006306	DNA methylation	6/506	76/28943	0.00215687	0.0483454	0.0423206	331623/52463/57746/23942/109263/214572	6
GO:0046395	carboxylic acid catabolic process	11/506	226/28943	0.00223122	0.0497076	0.043513	74091/216456/20425/71562/13177/26384/104174/20322/52430/231327/19703	11
GO:0045943	positive regulation of transcription by RNA polymerase I	4/506	32/28943	0.00225199	0.0497076	0.043513	103136/21429/68979/546118	4
GO:0034655	nucleobase-containing compound catabolic process	16/506	405/28943	0.00225821	0.0497076	0.043513	13211/11783/71207/78428/15384/73158/380773/56409/319817/228994/229512/433702/80912/66454/22687/56403	16
